# Supplementary material for: Opposing roles of pseudokinases NRBP1 and NRBP2 in regulating L1 retrotransposition
Source: Nat Commun. 2025 Jul 11;16:6327. doi: 10.1038/s41467-025-61626-z (PMC12254500; doi:10.1038/s41467-025-61626-z)
Supplement: Supplementary file 5 — Supplementary Data 3 [file 41467_2025_61626_MOESM5_ESM.xlsx]

## Sheet: antibodies and solutions
Item	Company	Catalogue number	Note
Recombinant Anti-LINE-1 ORF1p antibody	Abcam	ab230966
Rabbit anti NRBP2 Antibody polyclonal	Proteintech	21549-1-AP	detect both NRBP1 and NRBP2
Mouse anti Flag antibody	Sigma	F 1804
Rabbit anti Flag antibody	Cell signalling	14793
Rabbit anti Myc tag antibody	Cell signalling	2278	For IFA
Rabbit anti Myc tag antibody	Proteintech	16286-1-AP	For Western blot
Mouse anti NRBP1 antibody [6C11]	Genetex	GTX84003	detect only NRBP1
Mouse anti GAPDH Monoclonal antibody	Proteintech	60004-1-Ig
Mouse anti G3BP1 antibody	Santa Cruz	sc-81940
Rat anti-HA antibody	Roche	11867423001
Rabbit anti UPF1 antibody	Cell signaling	12040
Rabbit anti Mov10 antibody	Abcam	ab80613
Rabbit anti YB1 antibody	Cell signaling	4202
Rabbit anti Elongin-B antibody	Abcam	ab168836
Rabbit anti Elongin-C antibody	Proteintech	12450-1-AP
Mouse anti DDX6 antibody	Sigma	SAB4200837
Mouse anti TIAR antibody	Santa Cruz	sc-398372
Rabbit anti LC3B antibody	Cell signaling	2775
Rabbit anti G3BP2 antibody	Proteintech	16276-1-AP
Hoechst 33342, trihydrochloride, trihydrate	Invitrogen	H3570
MG132	Merck	474790
G418	ThermoFisher scientific	11811031
3TC	Sigma	L1295
Calpeptin	Sigma-Aldrich	03-34-0051
Bafilomycin A1	Cell signaling	54645
Epoxomicin	MedChemExpress	HY-13821
PS-341	Sigma	5.04314

## Sheet: shRNA and KO target
	sequence	Cat. Number (Dharmacon)
shNRBP1-1	Mature Antisense: CTAGCAGAGAAGTCAACCG	RHS4696-200768756
shNRBP1-2	Mature Antisense: TGAACTTGTTCAAGGTCTC	RHS4696-200775817
shNRBP2-1	Mature Antisense: TGTCCTCGCTTCTCTCCAG	RHS4696-200769138
shNRBP2-2	Mature Antisense: TCCAGTACAGCCATCTCCA	RHS4696-200776313
shControl		RHS4743
G3BP1sg1	AAGCCAGCAGATGCAGTCTA
G3BP1sg2	TACCACACCATCATTTAGCG
G3BP1sg3	AGAAAGACAGCAAACACCTG

## Sheet: L1 smFISH probe sequence
Probe name	sequence
L1HS probe_1	TTTGTTTACCTAAGCAAGCC
L1HS probe_2	CTGTCTTTTTGTTTGTCTGT
L1HS probe_3	CACTTAAGTCTGCAGAGGTT
L1HS probe_4	CTCTCTTCAAAGCTGTCAGA
L1HS probe_5	ATGGGTTTTCGGTGTAGATG
L1HS probe_6	TCTTTGCCTTTGGTTTGAAT
L1HS probe_7	AAGCACTTCTCTGTATTGGT
L1HS probe_8	CATTCTTCACGTAGTTCTCG
L1HS probe_9	ATATTTCTTGGAGGCTTTGC
L1HS probe_10	GGGAAGTTCTCCTGGATAAT
L1HS probe_11	TTGATGCAGTTTCTTCCTAG
L1HS probe_12	CCCATTATTAATGTGTGGGA
L1HS probe_13	TAATGTTGACAGTGGGGTGT
L1HS probe_14	TTGACTTTCTGTCTCGTTGA
L1HS probe_15	AGAGCTGAGTTCAATTCCTG
L1HS probe_16	AGATGTCTATTAGGTCTGCT
L1HS probe_17	TAGTTTGATTGCACTGTGGT
L1HS probe_18	TATGTGGTGTCTTTGTTCTC
L1HS probe_19	AATTTTGGATCTTTCCTGCT
L1HS probe_20	AATGTGTTTGCTCTTGCTTT
L1HS probe_21	TTTGTGTCTCTATTTCCTTC
L1HS probe_22	TGCTAGCGGTCTATCAATTT
L1HS probe_23	TTTGCGTAGAGGTGTTTGTA
L1HS probe_24	CTTTTTTGGTTGTGTCTCTG
L1HS probe_25	GTCAAAGGCTTTTTCTGCAT
L1HS probe_26	GTGGGTTTGTCATAGATAGC
L1HS probe_27	AAGGGAATGCTTCCAGTTTT
L1HS probe_28	AATACCCTTTATTTCCTTCT
L1HS probe_29	AGGGACAATTTGACTTCCTC
L1HS probe_30	TTCACATCCCTTGTAAGTTG
L1HS probe_31	TTTATTTCCTTGAGCAGTGG
L1HS probe_32	TTCTTCCATTTGTTTGTGTC
L1HS probe_33	CTTTGTTCTTTTGGCTTAGG
L1HS probe_34	GAAGTCAGGTAGTGTGATGC
L1HS probe_35	AAGGAAGGGATCCAGTTTCA
L1HS probe_36	CTGAATGGTAATGCCTAGGT
L1HS probe_37	ATGGTAGTTTCTTTTGCTGT
L1HS probe_38	GCGAAAATTTTCTCCCATGT
L1HS probe_39	CACTTTTTGATGGGGTTGTT
L1HS probe_40	ATGTGTTTTTTGGCTGCATA
L1HS probe_41	CCATTCTAACTGGTGTGAGA
L1HS probe_42	CCCACCAACAGTGTAAAAGT
L1HS probe_43	CACACTGACTTCCACAATGG
L1HS probe_44	GGTATATACCCAGTAATGGG
L1HS probe_45	CGTGTGCATGTGTCTTTATA
L1HS probe_46	CCAAGTCTTTGCTATTGTGA
L1HS probe_47	TCATTGTTGGACATTTGGGT
L1HS probe_48	TATGCGGTGTTTGGTTTTTT

## Sheet: fat-7 smFISH probe sequence
probe sequence 5' to 3'
ggtattgagagtccaaacca
tgcaggacttcatttggatc
gaatttttttgctctcctct
ccacactatttccattttgt
gtgcagagcagcaaagagag
ctcgtaaagtccaatggctg
tgccatttagcatggaagac
agcaaatgagaagacggccg
tgtgataccgaatcctgaga
atgagaccagagacgatggg
agattctcattggtgtggtt
agcaatgttgttcaagagca
ccattcaatgatgtcgtttt
gatggcaacgatgatcacga
gcatctgtatcagtccactt
acgggtggtgttatgtggat
cccatgtgagtgaagaagaa
atgcttacgcacaagaagcc
ctccatgctccttaacttgt
agatcagataggtcgagttt
atacaagaactggatcgcta
tgaccagtgggaaatagtgc
cggggataattgttggaaga
caatgaatgctgtctccttc
ggaatgttccagctacgtaa
gtggcgtgaagtgtgaaaca
agtgagcagcgctgttgatg
tcgtatggcttccaaccaaa
ttctcaacggcggaaacaga
ggctacaactgtggtaaaga
aattgtgacctccttcacca
tcttgtgggaatgtgtggtg
tgaatattcagatgctctgt
agaacacgggtccaattgta
accaagaacagctgcagtat
ggcaattgtttttctatcgt
caacctgccggctgataaac
ttcttgattcttcacttccg

## Sheet: trcs-1 smFISH probe sequence
probe sequence 5' to 3'
tccttttttgctttgagcat
aatgcccttggtgtagtttg
atattgtgatgaggacgggg
gcgtatccagtgataagtag
ttcgggaagtggcttataca
ctctgtcccatttactaata
tggctcgactacatgcataa
tagtagtaggcgactcgtag
ctttgtgaacatccgactcg
atttaaagcaccacgagtcc
agtcccagagttttggaaag
tacttgtccatgtgtgttga
gttccatttgtgccatttaa
ttttgttgtttgtcggacga
aagaacagctccatcggtag
tttccaagagcaaaaccacc
tcttgacgagcgagtcatac
gttttcatctcatatgccat
ctggtgataggcgatattca
attcctccaggaaagacagt
caatagcggcttcacaatcg
gcacggctccaaaatcgaag
ttttgacgtattcactccga
ggcagaatctcccattataa
cgttgagcaatgactgtagc
gaaacgagtttcgagcagca
aagtgggtagatgagcactt
aaactgtttgcatgtcagcc
ggaggcgagagtggaagtaa
ggatcgactaaagcatagcc
ttcatccatgtcaattccag
cactgggtacaagatatgct
taagtgatttgcaacgtggc
acgacataatctcactggct
ttcatttcgatcacgctttt
gctgtgatttttgtagttgt
taacttcccatctttccgta
aaatcttgggcttcatagct
attcgtgagaaacggttcca
aatcttttctcatcagcgga
ttcgcaagtgatcaccattg
ccctcgtcacgaagaatatc
cagtcgctctccatatataa
tttcgtagtggatggtagtg
ttgagcattgcatggaatcc
ttcgtcgagttcactgtgaa
cgtccattgttcaatgtcat
taagcgttgttgatggcgtt

## Sheet: qRT-PCR primer
qRT-PCR primer Name	Sequence
NRBP2 F	GTGGACCACCCGAACATCG
NRBP2 R	CCTGATGACACGTACTCTGTGAT
NRBP1 F	GAGGTGAATCAACGGAATGTACC
NRBP1 R	CTTGTAGTTCTTGCGTTCAGAGA
IL32 F	TCAAAGAGGGCTACCTGGAGAC
IL32 R	TCTGTTGCCTCGGCACCGTAAT
MMP19 F	GCAGTAGTGAACTGGATGCCATG
MMP19 R	CAAAGGGCAGACACTCGGAACA
IFIT1 F	GCCTTGCTGAAGTGTGGAGGAA
IFIT1 R	ATCCAGGCGATAGGCAGAGATC
DDX58 F	CACCTCAGTTGCTGATGAAGGC
DDX58 R	GTCAGAAGGAAGCACTTGCTACC
TLR1 F	CAGCGATGTGTTCGGTTTTCCG
TLR1 R	GATGGGCAAAGCATGTGGACCA
CCL5 F	CCTGCTGCTTTGCCTACATTGC
CCL5 R	ACACACTTGGCGGTTCTTTCGG
IL34 F	CCAAGGTGGAATCCGTGTTGTC
IL34 R	CACCTCACAGTCCTGCCAGTTT
IFI44 F	GTGAGGTCTGTTTTCCAAGGGC
IFI44 R	CGGCAGGTATTTGCCATCTTTCC
ISG15 F	CTCTGAGCATCCTGGTGAGGAA
ISG15 R	AAGGTCAGCCAGAACAGGTCGT
IFIT2 F	GGAGCAGATTCTGAGGCTTTGC
IFIT2 R	GGATGAGGCTTCCAGACTCCAA
IL7R F	ATCGCAGCACTCACTGACCTGT
IL7R R	TCAGGCACTTTACCTCCACGAG
hGAPDH F	AACATCATCCCTGCCTCTACTGG
hGAPDH R	GTTTTTCTAGACGGCAGGTCAGG
L1-ORF1 F	TCAAAGGAAAGCCCATCAGACTA
L1-ORF1 R	TGGCCCCCACTCTCTTCT
L1-5UTR F	ACGGAATCTCGCTGATTGCTA
L1-5UTR R	AAGCAAGCCTGGGCAATA
L1-ORF2 F	CAAACACCGCATATTCTCACTCA
L1-ORF2 R	CTTCCTGTGTCCATGTGATCTCA
NEOR F	CCTTGAGCCTGGCGAACAG
NEOR R	CTGAAGCGGGAAGGGACTG
HygromycinR F	CCTGAACTCACCGCGACGTC
HygromycinR R	GTCAAGCACTTCCGGAATCGG
