# Supplementary material for: Opposing roles of pseudokinases NRBP1 and NRBP2 in regulating L1 retrotransposition
Source: Nat Commun. 2025 Jul 11;16:6327. doi: 10.1038/s41467-025-61626-z (PMC12254500; doi:10.1038/s41467-025-61626-z)
Supplement: Supplementary file 8 — Source data [file 41467_2025_61626_MOESM8_ESM.xlsx]

## Sheet: Fig.1
		Fig. 1g							Fig. 1i
		vector	NRBP2-myc						shctrl	shNRBP1-1	shNRBP1-2
	R1	1	0.191453					R1	1	0.218786	0.2212
	R2	1	0.457643					R2	1	0.283564	0.458418
	R3	1	0.162559					R3	1	0.191629	0.259173
	R4	1	0.317889							9.42513e-06	0.000731732	p value
			4.06562e-05	p value
		Fig. 1k							Fig. 1m
		shctrl	shNRBP2-1	shNRBP2-2					vector	NRBP1-myc
	R1	1	1.15967	0.692669				R1	1	3.3263
	R2	1	1.51169	1.32553				R2	1	1.79261
	R3	1	1.77794	1.66216				R3	1	2.07318
	R4	1	1.79361	1.53668						0.0413981	p value
	R5	1	1.61236	1.70268
	R6	1	1.96484	2.01579
	R7	1	0.828302	1.43856
			0.00476661	0.00927069	p value

## Sheet: Fig.2
					Fig.2f
			shctrl			shNRBP1-1
		5' UTR	1	1	1	0.221299	0.139204	0.103317
		ORF1	1	1	1	0.163127	0.147141	0.0700799
		ORF2	1	1	1	0.130676	0.229294	0.11786
						6.25236e-06	8.70481e-06	3.60331e-07	p value
					Fig.2h
			vector			HA-NRBP2
		5' UTR	1	1	1	0.047472	0.021829	0.084107
		ORF1	1	1	1	0.080951	0.038538	0.032316
		ORF2	1	1	1	0.063074	0.029206	0.081807
						6.83111e-08	3.6994e-09	6.40953e-07	p value

## Sheet: Fig.3
						Fig. 3b
			vector				NRBP2-myc				p value
		shCtrl	1	1	1	1	0.364693	0.253921	0.475794	0.469701	2.42649e-05
		shNRBP1-1	0.658824	0.504946	0.793866	0.733081	0.521608	0.303923	0.881267	0.701729	0.628477
						0.00192141	p value
						Fig. 3e
			NC				siNRBP2				p value
		NRBP2	1	1	1	1	0.279736	0.169634	0.197584	0.298749	3.09809e-07
		NRBP1	1	1	1	1	1.35142	1.21693	1.59076	1.56166	0.00287714
					Fig. 3f
			NC			siNRBP2			p value
		NRBP2	1	1	1	0.257028	0.438303	0.444421	0.000543347
		NRBP1	1	1	1	0.823591	1.01396	0.907519	0.197765
			Fig. 3h
			HA-NRBP1	HA-NRBP1 + NRBP2-Myc
		R1	10.5263	81.25
		R2	2.94118	78.9474
		R3	0	78.5714
				2.06707e-05	p value

## Sheet: Fig.4
					Fig. 4b
		vector	NRBP2-myc	NRBP2-dNES-myc	NRBP2-dNLS-myc	NRBP2-dBC-myc	NRBP2-dNRB-myc	NRBP2-dDimer-myc
		1	0.12161	0.230074	0.224235	0.328324	0.474333	0.575275
		1	0.421156	0.124067	0.437879	0.430084	0.737226	0.808302
		1	0.246041	0.185149	0.248892	0.820531	1.62645	1.13006
		1	0.294201	0.201739	0.27061	0.472357	0.687906	0.693611
		1	0.24636	0.144387	0.263203	0.605046	1.50047	1.2269
			3.43336e-07	9.61944e-11	6.95706e-08	0.000557856	0.982485	0.393792	p value
						0.02628			p value
			Fig. 4c
		HA vector	NRBP2-myc	NRBP2-N-myc	NRBP2-C-myc
		1		0.823773	0.043003
		1	0.251998	0.7576	0.055327
		1	0.268294	1.77179	0.092155
				0.737499	3.70107e-07	p value
			Fig. 4e
		vector	HA-NRBP1	HA-NRBP1-N	HA-NRBP1-C
		1	3.05829		0
		1	5.51371		0
		1	3.45232		0.005204
		1	2.05168	0.725926	0.018049
		1	2.56743	0.875002
		1	1.98423	0.501442
			0.00279491	0.0510596	4.17097e-13

## Sheet: Fig.5
	Fig. 5a						Fig. 5b
		Vector	NRBP2-myc	NRBP2-dNRB-myc			hour	HA-NRBP2-dNRB			HA-NRBP2
	R1	1	0.309276	1.05438			0	1	1	1	1	1	1
	R2	1	0.48489	0.929631			2	0.704026	0.601321	0.715122	0.720656	0.697758	0.747392
	R3	1	0.515427	1.13174			4	0.669458	0.643046	0.757187	0.591081	0.510635	0.493393
			0.000931203	0.548013			6	0.674975	0.644424	0.763227	0.57226	0.4763	0.526978
							8	0.726538	0.537151	0.745149	0.391081	0.306108	0.250514
	Fig. 5d
		vector			NRBP2-myc			NRBP2-C-myc			NRBP1-C-myc			NRBP2-N-myc			NRBP1-N-myc			p value
	DMSO	1	1	1	0.581376	0.478186	0.542146	0.559304	0.59076	0.517742	0.627234	0.609652	0.487514	1.0248	1.27373	0.904035	1.08368	0.934174	1.04825	0.000101144	3.03899e-05	0.000637975	0.568596	0.650785
	MG132	1	1	1	1.19004	1.0238	0.777956	1.73038	0.918052	0.975519	1.04082	1.25489	1.17004	2.10985	1.3218	1.09048	1.24133	1.22277	0.827236	0.982871	0.471294	0.0671625	0.175441	0.511839
	Fig. 5k
		Vector	HA-NRBP1-C	HA-NRBP1-C-dNRB
	R1	1	0.033174	0.473558
	R2	1	0.014823	1.11812
	R3	1	0.023515	0.885277
			5.21263e-09	0.407217

## Sheet: Fig.6
	Fig. 6e
		siControl			siNRBP2			siL1			siNRBP2+ siL1			p value
	IL32	1	1	1	1.86607	3.45815	4.27226	1.16473	0.582367	1.07549	3.28297	3.16017	3.65533	0.0358092	0.000492662	IL32
	MMP19	1	1	1	2	2.58471	3.81055	0.244008	0.138216	0.226095	0.739694	0.82932	1.20999	0.0280138	0.00807537	MMP19
	IFIT1	1	1	1	1.49485	1.62451	2.52276	0.49827	0.461691	1.00347	1.11342	0.687771	1.07177	0.0527172	0.242319	IFIT1
	DDX58	1	1	1	1.48452	1.97931	2.31338	0.541488	0.545254	1.20164	0.855595	0.556711	0.832199	0.0183808	0.954238	DDX58
	TLR1	1	1	1	1.27899	2.26577	2.12138	0.742262	1.10573	1.1019	0.913831	1.10957	0.91067	0.0446413	0.97119	TLR1
	CCL5	1	1	1	1.37554	1.39959	2.25793	0.115023	0.08687	0.200267	0.146604	0.139178	0.17739	0.0797965	0.602699	CCL5
	IL34	1	1	1	1.38511	1.09051	1.64718	0.169576	0.216134	0.435275	0.699793	0.739694	0.858565	0.0804563	0.00654116	IL34
	IFI44	1	1	1	0.989657	0.917004	1.43396	0.327598	0.342696	0.747425	0.283221	0.234881	0.345079	0.520986	0.260479	IFI44
	ISG15	1	1	1	0.820742	0.849685	1.22689	0.592546	0.512278	1.12506	0.534033	0.421908	0.521233	0.806516	0.268706	ISG15
	IFIT2	1	1	1	0.986233	1.31039	2.24233	0.630689	0.750019	1.6358	0.477973	0.364755	0.545254	0.244694	0.16646	IFIT2
	IL7R	1	1	1	1.06069	1.27899	1.27456	0.5	0.256139	0.714497	0.942785	0.615572	0.697372	0.0467677	0.187736	IL7R

## Sheet: Fig.7
	Fig. 7d
	vector	NRBP1-myc
R1	1	1.40022
R2	1	1.71391
R3	1	2.16427
		0.0266551	p value

## Sheet: Supplementary Fig.1
		Extended Data Fig. 1d					Extended Data Fig. 1e
		shctrl	shNRBP1-1	shNRBP1-2			vector	NRBP2-myc
		1	0.885919	0.952884			1	0.875925
		1	1.11632	1.15574			1	0.902763
		1	0.950963	1.03805			1	0.948957
			0.831203	0.452527	p value			0.0130887	p value

## Sheet: Supplementary Fig.2
		Extended Data Fig. 2c
			shControl	shNRBP1-1	shNRBP2-1
		R1	4	14.5312	3.5
		R2	4.64286	20.25	3.4
		R3	5.63636	15	4.14286
				0.00334442	0.11144	p value

## Sheet: Supplementary Fig.3
		Extended Data Fig. 3e
			vector				HA-NRBP2					p value
		sgControl	1	1	1	1	0.110684	0.15989	0.341381	0.196748		3.68578e-06
		G3BP1 KO1	1.63528	1.72215	1.75424	2.22699	0.089118	0.061988	0.27908	0.204576		2.27889e-05
		G3BP1 KO2	1.7098	1.77404	2.65655	3.60288	0.471082	1.29524	0.793053	1.1144		0.0196379

[truncated: 7 more sheets: Supplementary Fig.4, Supplementary Fig.5, Supplementary Fig.7, Supplementary Fig.9a,b,d, Supplementary Fig.9c, Supplementary Fig.9e, Supplementary Fig.10]
